# Supplementary material for: Resilience of breadfruit agro-ecosystems in Hawaiʻi during the COVID-19 pandemic
Source: CABI Agric Biosci. 2022 Sep 4;3(1):56. doi: 10.1186/s43170-022-00125-3 (PMC9440858; doi:10.1186/s43170-022-00125-3)
Supplement: Supplementary file 1 — Additional file 1: Data S1. Survey questionnaire. Data S2. Complete data of all survey questions excluding participants contact information. Data S3. Agroforestry characteristics relating to distinct resilience indicators (Cabell and Oelofse 2012). [file 43170_2022_125_MOESM1_ESM.xlsx]

## Sheet: S1 Questionnaire
Supplementary Data S1 - Survey questionnaire
This file contains supplementary data to the article by Berning et al. Resilience of breadfruit agroecosystems in Hawaiʻi during the COVID – 19 pandemic. CABI Agriculture and Bioscience 2022. Citation and permits to use the data in any form are detailed in the published paper and on the journals website.
Question no.	Question
1	How many acres do you farm (all crops included)?
2	On how many acres do you farm breadfruit?
3	Approximately how many breadfruit trees do you cultivate?
3	Approximately how many breadfruit trees do you cultivate? - Approximate number of trees
4	Which breadfruit varieties do you cultivate? (please tick multiple boxes if relevant)
4 - Answer category	Ma'afala
4 - Answer category	Otea
4 - Answer category	Meion
4 - Answer category	Ulu fiti
4 - Answer category	Meinpadakh
4 - Answer category	Ulu afa
4 - Answer category	Toneno
4 - Answer category	White
4 - Answer category	Rotuma
4 - Answer category	Mos en Samoa
4 - Answer category	Rare autia
4 - Answer category	Ulu ni viti
4 - Answer category	Lipet
4 - Answer category	Unknown varieti(es)
5	Please tick the category which best describes your breadfruit operation
6	How often do you prune your breadfruit stand?
7	Which months can you harvest breadfruit? (please tick multiple boxes if relevant)
7 - Answer category	January
7 - Answer category	February
7 - Answer category	March
7 - Answer category	April
7 - Answer category	May
7 - Answer category	June
7 - Answer category	July
7 - Answer category	August
7 - Answer category	September
7 - Answer category	October
7 - Answer category	November
7 - Answer category	December
8	What is/are the peak harvest month(s) on your farm? (please tick multiple boxes if relevant)
8 - Answer category	January
8 - Answer category	February
8 - Answer category	March
8 - Answer category	April
8 - Answer category	May
8 - Answer category	June
8 - Answer category	July
8 - Answer category	August
8 - Answer category	September
8 - Answer category	October
8 - Answer category	November
8 - Answer category	December
9	How many people do you employ? (your self included)
10	How many of your employees are women (your self included)?
11	Does your livelihood rely on an off-farm income?
12	Do you think there is _________ access to post-harvest breadfruit processing options (e.g. canning, freezing, drying, fermenting, flour making)
13	Do you think (better) access to post-harvest breadfruit processing options would make you employ more breadfruit farming?
14	Are you involved with a farmer collaboration or cooperative?
14	Are you involved with a farmer collaboration or cooperative? If yes, which?
15	Do you or your cooperative use any of the following post-harvest processing options? (Please tick multiple boxes)
15 - Answer category	Canning
15 - Answer category	Freezing
15 - Answer category	Drying
15 - Answer category	Flour making
15 - Answer category	Fermentation
15 - Answer category	Other
16	How many pounds of breadfruit do you approximately harvest per tree per year?
17	Of your available breadfruits, how many do you utilize (sell, eat, donate, feed to animals) as opposed to waste? Please answer with a percentage %
18	Of your utilized harvested breadfruits how much do you sell? (please answer with a percentage)
19	Of your utilized harvested breadfruits how much do you donate? (please answer with a percentage)
20	Please tick boxes of the inputs you use in your breadfruit farming. (Please tick multiple boxes as relevant)
20 - Answer category	Chemical fertilizers
20 - Answer category	Herbicides
20 - Answer category	Pesticides
20 - Answer category	Irrigation
20 - Answer category	Imported manure
20 - Answer category	Imported compost
20 - Answer category	On farm made manure
20 - Answer category	On farm made compost
20 - Answer category	On farm made mulch
20 - Answer category	Nitrogen fixating plants
21	How often do you fertilize your breadfruit trees?
22	Are the nitrogen fixating species incorporated into your breadfruit stand annual, perennial or do you have both?
23	Do you deliberately plant flowering species (not breadfruit) that contribute to attraction of pollinators?
24	Please tick the category which best describes your breadfruit farming operation (breadfruit and pasture is included in "crops")
25	Please name the 5 most important crops of your agroforestry (besides breadfruit)
26	What are the benefits of growing breadfruit in an agroforestry system in your opinion?
26 - Answer category	Enable cultivation of shade tolerant species
26 - Answer category	Species assisting other species, reducing need for inputs
26 - Answer category	Sustainable farming practice, despite lower income (if commercial farm)
26 - Answer category	Sustainable farming practice, with increased income (if commercial farm)
26 - Answer category	Reducing soil erosion and water runoff
26 - Answer category	Improved soil fertility and organic matter
26 - Answer category	Nutrient cycling leading to reduced need for fertilizers
26 - Answer category	Mitigate soil toxicity (salinity, acidification)
26 - Answer category	Efficient solar radiation utilization
26 - Answer category	Nitrogen fixating species
26 - Answer category	Trees provide prunings as mulch
26 - Answer category	Diverse farm operation for economic resilience
26 - Answer category	There are no benefits to growing in an agroforestry setting
27	How many different sellable products does your agroforestry produce?
28	Which outlets do you have for your breadfruits?
28 - Answer category	Family consumption
28 - Answer category	Farm-gate sale
28 - Answer category	Selling produce locally (neighbors, local market)
28 - Answer category	Farmers market (In Hawai'i but not necessarily local)
28 - Answer category	Selling to cooperative
28 - Answer category	Export (outside of your Island)
28 - Answer category	Through a webshop
28 - Answer category	Food distribution program (selling)
28 - Answer category	Food distribution program (donation)
28 - Answer category	Family and friends
29	Which output gives the highest price per fruit?
30	Which output is most important to your farming operation?
31	Which incentives do you have for growing breadfruit? Please tick the boxes with the statements which best describe your incentives
31 - Answer category	Keeping Hawaiian farming traditions alive
31 - Answer category	Heritage, e.g. family owned breadfruit trees
31 - Answer category	Income generation
31 - Answer category	To sustain family consumption needs
31 - Answer category	To grow shade tolerant species under breadfruit
31 - Answer category	Interest in local food production to bring down the high food import statistics of Hawaii
31 - Answer category	Breadfruit is a nutritious food
31 - Answer category	Breadfruit is a culturally appropriate food
31 - Answer category	Other
32	Do you make use of fellow farmers for knowledge sharing?
33	Do you share equipment with fellow farmers or institutions?
34	Do you engage the elder generation for knowledge exchange and help?
35	Do you experience a demand for breadfruit outside of the main season?
36	Have you experienced an increased demand for breadfruit in your time as a farmer?
37	Do you know the guide: “Breadfruit Agroforestry Guide: Planning and implementation of regenerative organic methods” By Craig R. Elevitch and Diane Ragone”?
38	Was it (The Breadfruit Agroforestry Guide) useful?
39	Disregarding price and availability, do your customers/takers express a _________ desire to buy local produce as a direct reaction to the COVID-19 pandemic?
40	How has the breadfruit consumption of you and your family been affected during the outbreak of the COVID-19 pandemic?
41	Did the COVID-19 pandemic change your future-plans for crops?
42	If your plans for future crops have changed, how is the amount of breadfruit trees on your farm planned to be affected?
43	Previously in this questionnaire we asked you: “What are the benefits of growing breadfruit in an agroforestry system in your opinion?”, now we would like you to consider whether your agroforestry practice (or similar practice) has benefitted your farm operation during COVID-19?
44	Please elaborate on which important benefits your agroforestry practice has provided during COVID-19?
45	Previously we asked about your incentives for growing breadfruit. Now we will kindly ask you to consider if any incentives have emerged as an effect of the COVID-19 pandemic (Please only tick the boxes with the statements that best describes your new incentives)
45 - Answer category	Keeping Hawaiian farming traditions alive
45 - Answer category	Heritage, e.g. family owned breadfruit trees
45 - Answer category	Primarily income generation
45 - Answer category	To sustain family consumption needs
45 - Answer category	To grow shade tolerant species under breadfruit
45 - Answer category	Interest in local food production to bring down the high food import statistics of Hawaii
45 - Answer category	Breadfruit is a nutritious food
45 - Answer category	Breadfruit is a culturally appropriate food
45 - Answer category	Other
46	Have you experienced _________ in the amount of sales outlets (e.g. restaurant, schools, farmers market, farm sales) for your breadfruit as an effect of COVID-19?
47	Have you been using new sales outlets, as an effect of COVID-19?
48	Please describe which new outlets you have started using
48 - Answer category	Farm-gate sale
48 - Answer category	Selling produce locally (market, neighbors)
48 - Answer category	Farmers market (In Hawai'i but not necessarily local)
48 - Answer category	Selling to cooperative
48 - Answer category	Online webshop
48 - Answer category	Food community distributions (donate)
48 - Answer category	Food community distributions (sell)
48 - Answer category	Other (describe which)
49	If you are a part of a farmer collaboration, do you think that this collaboration has supported your ability to sell breadfruit during the COVID-19 pandemic?
50	How has the economic situation of your farm been affected by COVID-19?
51	Do you think that the value/importance of breadfruit as a subsistence crop has _________ for your community during the pandemic?
52	Did you make use of the Breadfruit Institute (websites, folders, personal meetings, phone/e-mail contact) during the COVID-19 pandemic?
53	If you made use of the Breadfruit Institute, did you do so because of issues related to COVID-19?
54	Please mention the most severe impacts of COVID-19 on your farm operation, if any?
55	Do you find it that being embedded in your community has benefited your farm operation during the COVID-19 pandemic?
56	Considering the shock and issues that the COVID-19 pandemic might have had on your farming operation, how robust do you consider it to be on a scale from 1-10.
57	Finally, we would like you to consider which of the following practices have contributed to the robustness of your farm? (Please tick multiple categories, if relevant)
57 - Answer category	Participation in farmer cooperation, farmer-comsumer cooperation, grass-root networks and institutions
57 - Answer category	Having multiple sales outlets
57 - Answer category	Engage in knowledge sharing between universities, farmers, institutions etc.
57 - Answer category	Share resources (equipment, local inputs)
57 - Answer category	Being independent of imported inputs
57 - Answer category	Engagement of elders, local knowledge
57 - Answer category	Diversification of crops
57 - Answer category	Diverse array of sellable products
57 - Answer category	Other
58	As this study and survey is based on farmers located in Hawaii, we would kindly ask you to specify where in Hawaii your farm is located?
	Would you be interested in receiving a copy of the result of our project report come spring 2021?
	Please enter your email address below and we will send you the final report. Your email address will be kept confidential and will not be kept in any registers.
	We hope to do a short follow-up interview by skype/internet telephone with available farmers, to get more detail about your operation, as well as plans and thoughts on breadfruit farming, networks and issues related to the COVID-19 pandemic. You would also still be anonymous in the follow-up interview. Are you interested in participating in a short follow-up interview?
	Please provide your e-mail address, or other contact information if you would be available for a potential follow-up interview.

## Sheet: S2 Responses
Supplementary Data S2 - Complete data of all survey questions excluding participants contact information
This file contains supplementary data to the article by Berning et al. Resilience of breadfruit agroecosystems in Hawaiʻi during the COVID – 19 pandemic. CABI Agriculture and Bioscience 2022. Citation and permits to use the data in any form are detailed in the published paper and on the journals website.
Question no.	1	2	3	3	4	4	4	4	4	4	4	4	4	4	4	4	4	4	4	5	6	7	7 - Answer category	7 - Answer category	7 - Answer category	7 - Answer category	7 - Answer category	7 - Answer category	7 - Answer category	7 - Answer category	7 - Answer category	7 - Answer category	7 - Answer category	7 - Answer category	8	8 - Answer category	8 - Answer category	8 - Answer category	8 - Answer category	8 - Answer category	8 - Answer category	8 - Answer category	8 - Answer category	8 - Answer category	8 - Answer category	8 - Answer category	8 - Answer category	9	10
Respondent	How many acres do you farm (all crops included)?	On how many acres do you farm breadfruit?	Approximately how many breadfruit trees do you cultivate?	Approximately how many breadfruit trees do you cultivate?	Which breadfruit varieties do you cultivate?	Ma'afala	Otea	Meion	Ulu fiti	Meinpadakh	Ulu afa	Toneno	White	Rotuma	Mos en Samoa	Rare autia	Ulu ni viti	Lipet	Other	Please tick the category which best describes your breadfruit operation	How often do you prune your breadfruit stand?	Which months can you harvest breadfruit?	January	February	March	April	May	June	July	August	September	October	November	December	Peak harvest month(s) on your farm?	January (Peak)	February (Peak)	March (Peak)	April (Peak)	May (Peak)	June (Peak)	July (Peak)	August (Peak)	September (Peak)	October (Peak)	November (Peak)	December (Peak)	How many people do you employ? (your self included)	How many of your employees are women (your self included)?
A	1	0.125	Approximate number of trees	6		1	0	0	1	0	1	0	0	0	0	0	0	0		Both	Every year or less frequently		0	0	0	0	0	0	0	0	1	1	1	1		0	0	0	0	0	0	0	0	0	0	1	0	2	1
B	5	2	Approximate number of trees	17		1	1	0	0	0	0	0	0	0	0	0	0	1		Commercial	Every 2 years or less frequently		1	1	0	0	1	1	1	1	1	1	1	1		0	0	0	0	0	0	1	1	1	1	1	1	2	1
C						0	0	0	0	0	0	0	0	0	0	0	0	0					0	0	0	0	0	0	0	0	0	0	0	0		0	0	0	0	0	0	0	0	0	0	0	0
E	20	20	I dont know	655		0	0	0	0	0	0	0	0	0	0	0	0	0					0	0	0	0	0	0	0	0	0	0	0	0		0	0	0	0	0	0	0	0	0	0	0	0
F						0	0	0	0	0	0	0	0	0	0	0	0	0					0	0	0	0	0	0	0	0	0	0	0	0		0	0	0	0	0	0	0	0	0	0	0	0
G						0	0	0	0	0	0	0	0	0	0	0	0	0					0	0	0	0	0	0	0	0	0	0	0	0		0	0	0	0	0	0	0	0	0	0	0	0
H	2		Approximate number of trees	2		1	0	0	0	0	0	0	0	0	0	0	0	0	Old Hawaiian and A. camansi	For private consumption	Every 2 years or less frequently		0	0	0	0	0	0	0	0	1	1	1	1		0	0	0	0	0	0	0	0	0	1	0	0	2	1
I						0	0	0	0	0	0	0	0	0	0	0	0	0					0	0	0	0	0	0	0	0	0	0	0	0		0	0	0	0	0	0	0	0	0	0	0	0
J	5.1	1	Approximate number of trees	10		1	0	0	1	0	0	0	0	0	0	1	0	1	Malama Kii, Tokelau, Tahitian, Samoan	For private consumption	Every year		0	0	0	0	0	0	0	0	0	1	1	0		0	0	0	0	0	0	0	0	0	0	1	0	1	0
K	0.25	0.05	Approximate number of trees	1		0	0	0	0	0	0	0	0	0	0	0	0	0	Samoan Breadfruit	For private consumption	Never		1	1	0	0	0	1	1	1	1	1	1	1		0	0	0	0	0	0	0	1	1	1	1	1	2	1
L	10	0.9	Approximate number of trees	4		1	0	0	1	0	0	0	0	0	0	0	0	0	Pua'a, apiapia	For private consumption	Every year		0	0	0	0	0	0	0	1	1	1	1	1		0	0	0	0	0	0	0	0	0	1	0	0	1	0
M	15	0	Approximate number of trees	6		1	0	0	1	0	0	0	0	0	0	0	0	0		For private consumption	Every year		1	0	0	0	0	0	0	0	0	1	1	1		0	0	0	0	0	0	0	0	0	0	1	1	3	1
N						0	0	0	0	0	0	0	0	0	0	0	0	0					0	0	0	0	0	0	0	0	0	0	0	0		0	0	0	0	0	0	0	0	0	0	0	0
O						0	0	0	0	0	0	0	0	0	0	0	0	0					0	0	0	0	0	0	0	0	0	0	0	0		0	0	0	0	0	0	0	0	0	0	0	0
P	3	1	I dont know			1	1	0	1	0	0	0	0	0	0	0	0	0		Both			0	0	0	0	0	0	0	0	0	0	0	0		0	0	0	0	0	0	0	0	0	0	0	0
Q						0	0	0	0	0	0	0	0	0	0	0	0	0					0	0	0	0	0	0	0	0	0	0	0	0		0	0	0	0	0	0	0	0	0	0	0	0
R	1	0.1	Approximate number of trees	3		1	0	0	0	0	0	0	0	0	0	0	0	0	gifted tree	For private consumption	Every 3 years or less frequently		0	0	0	0	0	0	0	0	0	1	0	0		0	0	0	0	0	0	0	0	0	1	0	0	2	1
S	8	1	Approximate number of trees	20		0	0	0	0	0	0	0	0	0	0	0	0	0	Hawaiian				0	0	0	0	0	0	0	0	0	0	0	0		0	0	0	0	0	0	0	0	0	0	0	0
T						0	0	0	0	0	0	0	0	0	0	0	0	0					0	0	0	0	0	0	0	0	0	0	0	0		0	0	0	0	0	0	0	0	0	0	0	0
U						0	0	0	0	0	0	0	0	0	0	0	0	0					0	0	0	0	0	0	0	0	0	0	0	0		0	0	0	0	0	0	0	0	0	0	0	0
V						0	0	0	0	0	0	0	0	0	0	0	0	0					0	0	0	0	0	0	0	0	0	0	0	0		0	0	0	0	0	0	0	0	0	0	0	0
W						0	0	0	0	0	0	0	0	0	0	0	0	0					0	0	0	0	0	0	0	0	0	0	0	0		0	0	0	0	0	0	0	0	0	0	0	0
X						0	0	0	0	0	0	0	0	0	0	0	0	0					0	0	0	0	0	0	0	0	0	0	0	0		0	0	0	0	0	0	0	0	0	0	0	0
Y						0	0	0	0	0	0	0	0	0	0	0	0	0					0	0	0	0	0	0	0	0	0	0	0	0		0	0	0	0	0	0	0	0	0	0	0	0
Z						0	0	0	0	0	0	0	0	0	0	0	0	0					0	0	0	0	0	0	0	0	0	0	0	0		0	0	0	0	0	0	0	0	0	0	0	0
AE						0	0	0	0	0	0	0	0	0	0	0	0	0					0	0	0	0	0	0	0	0	0	0	0	0		0	0	0	0	0	0	0	0	0	0	0	0
OE	1	0	Approximate number of trees	2		0	0	0	0	0	0	0	0	0	0	0	0	0	unknown	For private consumption	Every 3 years or less frequently		0	0	0	0	0	0	0	1	0	0	0	0		0	0	0	0	0	0	0	1	0	0	0	0	1	0
AA						0	0	0	0	0	0	0	0	0	0	0	0	0					0	0	0	0	0	0	0	0	0	0	0	0		0	0	0	0	0	0	0	0	0	0	0	0
A1						0	0	0	0	0	0	0	0	0	0	0	0	0					0	0	0	0	0	0	0	0	0	0	0	0		0	0	0	0	0	0	0	0	0	0	0	0
B1	12	10	Approximate number of trees	300		1	1	0	1	0	0	0	0	0	0	0	0	0	Hawaiian, Pua'a, Maopo. Your list is not catered to Hawai'i. "White" and others on your list are names nobody uses here but are specific to the caribbean, south pacific, etc.	Both	Every year		1	0	0	0	0	0	1	1	1	1	1	1		0	0	0	0	0	0	0	0	0	1	1	0	4	2
C1	20	1	Approximate number of trees	30		0	0	0	0	0	0	0	0	0	0	0	0	0					0	0	0	0	0	0	0	0	0	0	0	0		0	0	0	0	0	0	0	0	0	0	0	0
D1	1.5	0.5	I dont know	6		0	0	0	0	0	0	0	0	0	0	0	0	0					0	0	0	0	0	0	0	0	0	0	0	0		0	0	0	0	0	0	0	0	0	0	0	0
E1	7	6.3	I dont know			1	1	1	1	1	1	1	1	1	1	1	1	1		Both	Every year or less frequently		1	1	1	0	0	0	0	1	1	1	1	1		0	0	0	0	0	0	0	0	1	1	1	1	5
F1	5	0.05	Approximate number of trees	1		0	0	0	0	0	0	0	0	0	0	0	0	0	Here in Hawaii, variety is called 'Samoan"	For private consumption			0	0	0	0	0	0	0	0	0	0	0	0		0	0	0	0	0	0	0	0	0	0	0	0
G1	10	6	Approximate number of trees	98		0	0	0	1	0	0	0	0	0	0	0	0	0		Both	Every year		1	1	0	0	0	0	0	0	1	1	1	1		0	0	0	0	0	0	0	0	0	1	1	0	5	1
H1	20	12	I dont know	655		0	0	0	0	0	0	0	0	0	0	0	0	0					0	0	0	0	0	0	0	0	0	0	0	0		0	0	0	0	0	0	0	0	0	0	0	0
I1	3	0.25	Approximate number of trees	12		1	0	0	0	0	0	0	0	0	0	0	0	0	Hawaiian	Both	Every 3 years or less frequently		1	1	1	0	0	0	0	0	1	1	1	1		0	0	0	0	0	0	0	0	0	0	1	1	2	1
J1	1	0.5	Approximate number of trees	6		1	0	0	0	0	0	0	0	0	0	0	0	0		Both	Every year or less frequently		0	0	0	0	0	0	0	0	0	0	0	0		0	0	0	0	0	0	0	0	0	0	0	0
K1		1		2		0	0	0	0	0	0	0	0	0	0	0	0	0					0	0	0	0	0	0	0	0	0	0	0	0		0	0	0	0	0	0	0	0	0	0	0	0
L1						0	0	0	0	0	0	0	0	0	0	0	0	0					0	0	0	0	0	0	0	0	0	0	0	0		0	0	0	0	0	0	0	0	0	0	0	0
M1						0	0	0	0	0	0	0	0	0	0	0	0	0					0	0	0	0	0	0	0	0	0	0	0	0		0	0	0	0	0	0	0	0	0	0	0	0
N1	0.5	0.1	Approximate number of trees	2		1	0	0	0	0	0	0	0	0	0	0	0	0		For private consumption	Every 2 years or less frequently		0	0	0	0	0	0	0	0	0	0	0	0		0	0	0	0	0	0	0	0	0	0	0	0
O1	1	0.25	I dont know	5		0	0	0	0	0	0	0	0	0	0	0	0	0					0	0	0	0	0	0	0	0	0	0	0	0		0	0	0	0	0	0	0	0	0	0	0	0
P1	3	1	Approximate number of trees	3		0	0	0	0	0	0	0	0	0	0	0	0	0	Puaa I think	For private consumption	Every 3 years or less frequently		0	0	0	0	0	0	1	0	0	0	0	0		0	0	0	0	0	0	0	1	0	0	0	0	1	0
Q1	1	1	I dont know			1	0	0	0	0	0	0	0	0	0	0	0	0		For private consumption	Every year		0	0	0	0	0	0	0	0	0	0	0	1		0	0	0	0	0	0	0	0	0	0	0	1	1	0
R1	3	1		8		0	0	0	0	0	0	0	0	0	0	0	0	0					0	0	0	0	0	0	0	0	0	0	0	0		0	0	0	0	0	0	0	0	0	0	0	0
S1						0	0	0	0	0	0	0	0	0	0	0	0	0					0	0	0	0	0	0	0	0	0	0	0	0		0	0	0	0	0	0	0	0	0	0	0	0
T1						0	0	0	0	0	0	0	0	0	0	0	0	0					0	0	0	0	0	0	0	0	0	0	0	0		0	0	0	0	0	0	0	0	0	0	0	0
U1						0	0	0	0	0	0	0	0	0	0	0	0	0					0	0	0	0	0	0	0	0	0	0	0	0		0	0	0	0	0	0	0	0	0	0	0	0
V1						0	0	0	0	0	0	0	0	0	0	0	0	0					0	0	0	0	0	0	0	0	0	0	0	0		0	0	0	0	0	0	0	0	0	0	0	0
W1	0.5	0.1	Approximate number of trees	1		0	1	0	0	0	0	0	0	0	0	0	0	0		Both	Every year or less frequently		0	0	0	1	1	0	0	0	0	1	1	0		0	0	0	1	1	0	0	0	0	0	0	0	2	1
X1						0	0	0	0	0	0	0	0	0	0	0	0	0					0	0	0	0	0	0	0	0	0	0	0	0		0	0	0	0	0	0	0	0	0	0	0	0
Y1	11	1	Approximate number of trees	5		0	0	0	0	0	0	0	0	0	0	0	0	0					0	0	0	0	0	0	0	0	0	0	0	0		0	0	0	0	0	0	0	0	0	0	0	0
Z1						0	0	0	0	0	0	0	0	0	0	0	0	0					0	0	0	0	0	0	0	0	0	0	0	0		0	0	0	0	0	0	0	0	0	0	0	0
AE1						0	0	0	0	0	0	0	0	0	0	0	0	0					0	0	0	0	0	0	0	0	0	0	0	0		0	0	0	0	0	0	0	0	0	0	0	0
OE1	11	0	Approximate number of trees	5		1	0	0	0	0	0	0	0	0	0	0	0	0	Old Hawaiian and A. camansi	Both	Every year or less frequently		1	1	1	0	0	0	0	0	1	1	1	0		0	0	0	0	0	0	0	0	0	0	1	1	1	0
AA1						0	0	0	0	0	0	0	0	0	0	0	0	0					0	0	0	0	0	0	0	0	0	0	0	0		0	0	0	0	0	0	0	0	0	0	0	0
A2						0	0	0	0	0	0	0	0	0	0	0	0	0					0	0	0	0	0	0	0	0	0	0	0	0		0	0	0	0	0	0	0	0	0	0	0	0
B2						0	0	0	0	0	0	0	0	0	0	0	0	0					0	0	0	0	0	0	0	0	0	0	0	0		0	0	0	0	0	0	0	0	0	0	0	0
C2	4	2	Approximate number of trees	5		0	0	0	0	0	0	0	0	0	0	0	0	0					0	0	0	0	0	0	0	0	0	0	0	0		0	0	0	0	0	0	0	0	0	0	0	0
D2	0.25	0.1	Approximate number of trees	4		1	0	0	0	0	0	0	0	0	0	0	0	0		For private consumption	Every year or less frequently		0	0	0	0	0	0	0	0	0	1	1	1		0	0	0	0	0	0	0	0	0	0	1	0	1	0
E2	10	2	Approximate number of trees	7		1	1	0	1	0	0	0	0	0	0	0	0	0	'Ulu (Hawaiian variety)	Both	Every year or less frequently		0	0	0	0	0	0	1	1	1	1	1	0		0	0	0	0	0	0	0	1	1	1	1	0	+5	3
						Total
						15	5	1	8	1	2	1	1	1	1	2	1	3			TOTAL		8	6	3	1	2	2	4	6	10	15	14	12		0	0	0	1	1	0	1	4	3	8	11	7
No. Of Respo.	31	31		29
AVG	6.00323
SD	6.18516
[truncated: 127 more columns]

## Sheet: S3 Resilience indicators
Supplementary Data S3 - Agroforestry characteristics relating to distinct resilience indicators (Cabell and Oelofse, 2012).
This file contains supplementary data to the article by Berning et al. Resilience of breadfruit agroecosystems in Hawaiʻi during the COVID – 19 pandemic. CABI Agriculture and Bioscience 2022. Citation and permits to use the data in any form are detailed in the published paper and on the journals website.
Resilience indicator (Cabell & Oelofse, 2012)	Agroforestry characteristics
Ecologically self-regulated (2) - Ecologically components self-regulate via stabilizing feedbacks mechanisms	Incorporate perennials, maintain plant cover, align production with local parameters (use mostly tested, local species), pest and weed regulation, protect biodiversity.
Appropriately connected (3) - Quantity and quality of relationships between system elements	Polyculture encourage mutualism and symbiosis and produce a diversity of products.
Functional and response diversity (4) - The variety of ecosystem services that components provide to the system, and their range of responses to change.	Diversity of inputs (nutrients from livestock, leaf litter, prunings, nitrogen fixation). Diversity of outputs (multiple edible, useable, sellable products also in early years, following Elevitch & Ragone, 2018). Ecosystem services (pollination, shade, watershed protection, erosion control, nutrient retention, protection of biodiversity, carbon sequestration etc.)
Optimally redundant (5) - Critical system components are duplicated in case of failure.	Multiple species and possible varieties. Multiple sources of nutrients (mentioned above). Multiple products from breadfruit trees alone (fruits, timber, latex, insect repellent).
Special and temporal heterogeneity (6) - Patchiness across the landscape and changes through time	Agroforestry allows for various spacious configurations of perennials, hedgerows, food-forests etc. Succession of species and pruning creates temporal heterogeneity.
Coupled with local natural capital (8) - The system functions within the means of the regional bioavailable resources and ecosystem services	Carbon sequestration (builds organic matter; increase water and nutrients storage), can add nitrogen, recycles waste (leaf litter and pruning become mulch), provide shade (conserve water).
Globally autonomous and locally interdependent (10) - Autonomy from exogenous (global) control, high level of local cooperation	Less reliance on external inputs (fertilizers) by nutrient cycling, retention, and N-fixation. Local species for local markets.
Honors legacy (11) - Current and future configuration of systems are influenced and informed by past conditions and experiences	Breadfruit agroforestry was a traditional cultivation method in pre-contact Hawai’i. Local perennial varieties can function as genetic bank of heirloom seeds. The adaptive nature of breadfruit agroforestry, incorporating species introduced by colonial powers, exemplifies incorporation of traditional and modern techniques.
